# Supplementary material for: A Note on the Association Between Climatological Conditions and the Presence of Coxiella burnetii in the Milk-Tank of Dairy Sheep and Goat Farms in Greece
Source: Pathogens. 2025 Jul 12;14(7):686. doi: 10.3390/pathogens14070686 (PMC12300821; doi:10.3390/pathogens14070686)
Supplement: Supplementary file 1 [file pathogens-14-00686-s001.zip]

Archive with 1 entries (1 files):
- pathogens-3699445-supplementary.pdf
